# Supplementary material for: Development of Fermentation Strategies for Quality Mild Coffee Production (Coffea arabica L.) Based on Oxygen Availability and Processing Time
Source: Foods. 2025 Aug 27;14(17):3001. doi: 10.3390/foods14173001 (PMC12427761; doi:10.3390/foods14173001)
Supplement: Supplementary file 1 [file foods-14-03001-s001.zip]

Archive with 2 entries (2 files):
- Suplementary_material_Tables S1-S2-S3.pdf
- Suplementary_material_Tables S4-S5.xlsx
