# Supplementary material for: Development of Fermentation Strategies for Quality Mild Coffee Production (Coffea arabica L.) Based on Oxygen Availability and Processing Time
Source: Foods. 2025 Aug 27;14(17):3001. doi: 10.3390/foods14173001 (PMC12427761; doi:10.3390/foods14173001)
Supplement: Supplementary file 1 [file foods-14-03001-s001.zip › Suplementary_material_Tables S4-S5.xlsx]

## Sheet: TableS4_Family
Table S4. Relative abundance of bacterial and fungal family level obtained by metataxonomic analysis from 16S and ITS rRNA gene sequences, for samples coffee in semi-anaerobic (SA) and self-induced anaerobic (SIAF) fermentation processes, and different conditions such as pulped coffee and coffee fruit from 24h to 192h. Family names in black correspond to fungi and in blue to bacteria. UC: unclass…
Taxon	Pulped coffee									Coffee fruits
	SA					SIAF				SA			SIAF
	Control	48	96	144	192	48	96	144	192	48	144	192	48	96	144	192
Acetobacteraceae_UC	0.0369129	0.0269753	0.0250353	0.000390676	0.0112064	0.00722388	0.00115674	0.085985	0.000138735	0.0468602	0.00761413	0.0703129	0.00391909	0.0118583	0.0506676	0.000807507
Nectriaceae_UC	0.0367022	0.00669326	0.00321494	0.0242238	0.000489136	0.0416031	0.0400648	0.0727599	0.0331138	0.00176301	0.00375659	0.00155295			0.00778745
Lactobacillaceae_UC	0.00619343	0.00372642	0.020745	0.00035812	0.000466935	0.00580984	0.00152202	0.0148842	0.000416204	0.0348059	0.00427053	0.00429565	0.0163396	0.0138682	0.033961	0.00264528
Rhynchogastremataceae_UC	0.00388454	0.00606491	0.000433762	0.00269843	0.00133869	0.0017897	0.000671698	0.000990893	0.00188147	0.00276118	0.000386708	0.000651237			0.000229043
Dipodascaceae_UC	0.00221017	0.0380833	0.168096	0.00741292	0.187777	0.000264054	0.0231143	0.0145095	0.0205315	0.0493901	0.101511	0.190512			0.0062605
Enterobacteriaceae_UC	0.00113959	0.00781559	0.0214012	0.0386118	0.0227339	0.0165381	0.0513226	0.00373037	0.0358167	0.00113601	0.019565	0.00195942	0.0023816	0.00293444	0.000650462	0.0495642
Glomerellaceae_UC	0.000870672	0.000327833	7.65462e-05	0.000124066	0	0.000528107	0.000434628	0.000542632	0.000470367	6.48164e-05	2.7622e-05	0			0
Phaeosphaeriaceae_UC	0.000468823	0	0	0	0	5.86786e-05	0	4.71854e-05	0	0	0	5.00952e-05			0
Oxalobacteraceae_UC	0.000330316	0	0	0	0	0	0	0	2.31225e-05	0.00022089	0	1.88406e-05	0	0	0.00232797	0.000445521
Cordycipitaceae_UC	0.000267899	5.46388e-05	2.55154e-05	3.10164e-05	2.5744e-05	0.000117357	3.95116e-05	2.35927e-05	2.35183e-05	5.18531e-05	8.28661e-05	0			7.63475e-05
Rhizobiaceae_UC	0.000214706	0.000263817	0	9.7669e-05	5.83669e-05	0.000891457	0	0.000111911	2.31225e-05	0.000820448	0.000198629	0	0.000482349	0.000241187	0.000239644	0.000389831
Erwiniaceae_UC	0.000181674	0.00619971	0.00994347	0.0353562	0.0196988	0.013003	0.0175946	0.00160406	0.0257353	0.000694225	0.0175456	0.00629274	0.00168822	0.000522571	0.000205409	0.0153148
Saccharomycodaceae_UC	0.00013395	0.0545022	0.0185497	0.0187959	0.017197	0.0106795	0.00754672	0.00578021	0.0150047	0.00828353	0.00455763	0.00378219			0.0101542
Cucurbitariaceae_UC	6.69748e-05	8.19583e-05	0	0	0	0.000117357	0	9.43708e-05	2.35183e-05	0	0	0			0
Didymellaceae_UC	6.69748e-05	0	0	0	0	0	0	0	0.000164628	0	0	0			0
Ramalinaceae_UC	6.69748e-05	0	0	0	0	5.86786e-05	0	4.71854e-05	0	0	0	0			0
Pseudomonadaceae_UC	3.30316e-05	6.59544e-05	0.000302847	3.25563e-05	0.000116734	3.07399e-05	9.13214e-05	7.46074e-05	2.31225e-05	0.000189334	0.00013242	0	3.01468e-05	0	3.42349e-05	0.000194915
Microbacteriaceae_UC	3.30316e-05	9.89315e-05	0.000100949	0	2.91834e-05	0.000245919	0	3.73037e-05	0	0.000915115	0	7.53622e-05	0.000391909	4.01978e-05	0.000171174	0.000194915
Rhodanobacteraceae_UC	3.30316e-05	6.59544e-05	0.000100949	0	8.75503e-05	0	0	3.73037e-05	4.62449e-05	3.15557e-05	0	0.000131884	0	0	6.84697e-05	2.78451e-05
Sphingomonadaceae_UC	1.65158e-05	0	0	6.51126e-05	5.83669e-05	0.00012296	0	0	0	0	6.62098e-05	0	9.04404e-05	0.000120593	0.000171174	0.000445521
Dermabacteraceae_UC	1.65158e-05	6.59544e-05	0	0	0	0.000245919	0	0	0	6.31114e-05	0.00013242	5.65217e-05	0.000241175	0	6.84697e-05	5.56901e-05
Alcaligenaceae_UC	1.65158e-05	6.59544e-05	0	0	0	9.22197e-05	3.04405e-05	0	0	0	3.31049e-05	5.65217e-05	6.02936e-05	0	6.84697e-05	0.000222761
Comamonadaceae_UC	1.65158e-05	0	0	0	2.91834e-05	3.07399e-05	0	0	2.31225e-05	0	0	0	3.01468e-05	0	0	0
Cellulomonadaceae_UC	1.65158e-05	0	0	0	0	0	3.04405e-05	0	0	0	0	0	0	0	0	0
Lachnospiraceae_UC	0	3.29772e-05	5.04745e-05	3.25563e-05	0	3.07399e-05	3.04405e-05	0.000111911	2.31225e-05	6.31114e-05	9.93147e-05	1.88406e-05	3.01468e-05	8.03955e-05	0.000308114	0
Xanthomonadaceae_UC	0	3.29772e-05	5.04745e-05	0	0	6.14798e-05	0	0	2.31225e-05	0	0.000430364	0	6.02936e-05	4.01978e-05	0	0.00016707
Yersiniaceae_UC	0	0	0.000100949	3.25563e-05	8.75503e-05	3.07399e-05	3.04405e-05	7.46074e-05	6.93674e-05	0	3.31049e-05	1.88406e-05	0	0	0	2.78451e-05
Enterobacteriaceae_ge	0	0	0.000605694	0	2.91834e-05	0	3.04405e-05	0	0	0	0	0	0	0	0	0
Streptococcaceae_UC	0	0	0.000100949	3.25563e-05	0	3.07399e-05	3.04405e-05	0	0	0	0	1.88406e-05	3.01468e-05	0.000120593	0	2.78451e-05
Sphingobacteriaceae_UC	0	0	0	0	0	0	3.04405e-05	0	0	0	0	0	0.000211028	0	0	5.56901e-05
Beijerinckiaceae_UC	0	0	0	3.25563e-05	0	0.0001537	0	0	0	0	0	0	0	8.03955e-05	0	0
Bacillaceae_UC	0	6.59544e-05	0	0	0	3.07399e-05	0	0	0	0	0	0	0	0	0.000102705	0
Devosiaceae_UC	0	0	0	0	0	0	0	0	0	0	0	0	0.000180881	0	0	0
Sphingomonadaceae_ge	0	0	0	3.25563e-05	0	0	0	0	0	0	0	0	0	4.01978e-05	6.84697e-05	0
Pectobacteriaceae_UC	0	0	0	9.7669e-05	0	0	0	0	2.31225e-05	0	0	0	0	0	0	0
Streptomycetaceae_UC	0	0	0	0	0	0	0	0	0	0	0	0	9.04404e-05	0	0	0
Clostridiaceae_UC	0	0	0	0	0	0	0	7.46074e-05	0	0	0	0	0	0	3.42349e-05	0
Ruminococcaceae_UC	0	0	5.04745e-05	0	0	0	0	0	2.31225e-05	0	0	0	0	4.01978e-05	0	0
Caulobacteraceae_UC	0	0	0	0	0	0	0	0	0	3.15557e-05	0	0	6.02936e-05	0	0	0
Bifidobacteriaceae_UC	0	0	0	0	0	0	0	0	2.31225e-05	0	3.31049e-05	0	0	0	0	0
Weeksellaceae_UC	0	0	0	0	0	0	0	0	2.31225e-05	0	0	0	0	0	0	2.78451e-05
Paenibacillaceae_UC	0	0	0	0	0	0	0	0	0	0	0	0	3.01468e-05	0	3.42349e-05	0
Lachnospiraceae_ge	0	0	0	0	0	0	0	0	2.31225e-05	0	0	0	3.01468e-05	0	0	0
Caulobacteraceae_ge	0	0	0	0	0	0	0	0	0	0	0	0	6.02936e-05	0	0	0
Erwiniaceae_ge	0	0	0	0	0	0	0	0	2.31225e-05	0	0	0	0	0	0	2.78451e-05
Mycobacteriaceae_UC	0	3.29772e-05	0	0	0	0	0	0	0	0	0	0	0	0	0	0
Dermacoccaceae_UC	0	0	0	0	0	0	0	0	0	0	0	1.88406e-05	0	0	0	0
Micromonosporaceae_UC	0	0	0	0	0	0	0	0	0	0	0	0	0	4.01978e-05	0	0
Fimbriimonadaceae_UC	0	0	0	0	0	0	0	0	0	0	0	0	0	0	0	2.78451e-05
Tannerellaceae_UC	0	0	0	3.25563e-05	0	0	0	0	0	0	0	0	0	0	0	0
Chitinophagaceae_UC	0	0	0	0	0	0	0	0	0	0	0	0	3.01468e-05	0	0	0
Sphingobacteriaceae_ge	0	0	0	0	0	0	0	0	0	0	0	0	0	0	0	2.78451e-05
Planococcaceae_UC	0	0	0	0	0	0	0	0	0	0	0	0	3.01468e-05	0	0	0
Lachnospiraceae_ND3007_group	0	0	0	0	0	0	0	0	0	0	0	0	3.01468e-05	0	0	0
Oscillospiraceae_UC	0	0	0	0	2.91834e-05	0	0	0	0	0	0	0	0	0	0	0
Peptostreptococcaceae_UC	0	0	0	0	0	0	0	3.73037e-05	0	0	0	0	0	0	0	0
Fusobacteriaceae_ge	0	0	0	0	0	0	3.04405e-05	0	0	0	0	0	0	0	0	0
Saccharimonadaceae_UC	0	0	0	0	0	0	0	0	0	0	0	0	3.01468e-05	0	0	0
Alcaligenaceae_ge	0	0	0	0	0	0	0	0	0	0	0	1.88406e-05	0	0	0	0
Xanthomonadaceae_ge	0	0	0	0	0	0	0	0	0	0	0	0	3.01468e-05	0	0	0
Saccharomycetaceae_UC	0	0	0.00130129	0	2.5744e-05	0	0.00193607	7.07781e-05	0.000964252	0.000155559	0.00013811	7.51428e-05			0.00297755
Metschnikowiaceae_UC	0	0	0.000102062	3.10164e-05	0	0	3.95116e-05	0	0	0.000544458	0	0			0
Ophiocordycipitaceae_UC	0	0	0	0	0	0	0	0	0	0.000181486	0	0			0
Phaffomycetaceae_UC	0	0	0	0	0	0	3.95116e-05	0	0	2.59266e-05	2.7622e-05	0			7.63475e-05
Pseudeurotiaceae_UC	0	0	0	0	0	0.000117357	0	0	0	0	0	0			0
Mycosphaerellaceae_UC	0	0	0	0	0	0	3.95116e-05	0	0	1.29633e-05	0	0			0
Aspergillaceae_UC	0	0	0	0	0	0	0	0	2.35183e-05	0	0	2.50476e-05			0
Cladosporiaceae_UC	0	0	0	0	0	0	0	2.35927e-05	0	0	0	0			0
Herpotrichiellaceae_UC	0	0	0	0	0	0	0	0	0	1.29633e-05	0	0			0
Xylariaceae_UC	0	0	0	0	0	0	0	0	0	0	0	2.50476e-05			0
Psathyrellaceae_UC	0	0	0	0	0	0	0	0	0	0	0	2.50476e-05			0
Corticiaceae_UC	0	0	0	0	0	0	0	0	0	0	0	2.50476e-05			0
Schizoporaceae_UC	0	0	0	0	0	0	0	0	2.35183e-05	0	0	0			0
Polyporaceae_UC	0	0	0	0	0	0	0	0	0	0	0	2.50476e-05			0

## Sheet: TableS5_Genera
Table S5. Relative abundance of bacterial and fungal genera level obtained by metataxonomic analysis from 16S and ITS rRNA gene sequences, for samples coffee in semi-anaerobic (SA) and self-induced anaerobic (SIAF) fermentation processes, and different conditions such as pulped coffee and coffee fruit from 24h to 192h Genera names in black correspond to fungi and in blue to bacteria. UC: unclassi…
Taxon	Pulped coffee									Coffe fruit
	SA					SIAF				SA			SIAF
	Control	48	96	144	192	48	96	144	192	48	144	192	48	96	144	192
g__UC_Fungi	0.801889	0.1596	0.0410288	0.252349	0.00592112	0.863279	0.1942	0.452909	0.362653	0.00703906	0.0157722	0.00866647			0.00855092
Weissella	0.388237	0.408686	0.176812	0.468388	0.410378	0.465648	0.368178	0.0776663	0.465894	0.0633954	0.325156	0.435669	0.732176	0.358886	0.0111606	0.282293
Acetobacter	0.25114	0.297058	0.224157	9.7669e-05	0.00887177	0.0578525	0.0189949	0.374827	0.000115612	0.451941	0.146787	0.32044	0.0208013	0.221852	0.370626	0.00303511
Leuconostoc	0.147371	0.0544453	0.100394	0.00989712	0.0106811	0.161077	0.142401	0.109039	0.0212727	0.0765226	0.0723342	0.0419768	0.16228	0.218837	0.0490243	0.0871829
Lactiplantibacillus	0.0919766	0.0111133	0.050323	3.25563e-05	0	0.00627094	0.0106846	0.153729	0.000231225	0.128274	0.0331049	0.000640579	0.0203491	0.0953893	0.197467	0.00576393
k__Fungi_UC	0.0647646	0.0254071	0.0589406	0.0224869	0.0514108	0.0277843	0.027184	0.0633228	0.0210254	0.0237746	0.0130928	0.0298567			0.0106123
o__Saccharomycetales_UC	0.0457438	0.161567	0.0912686	0.15167	0.0974153	0.024733	0.103758	0.168405	0.223636	0.223305	0.112449	0.0843603			0.167354
Paucilactobacillus	0.0169948	0.0180715	0.0654654	6.51126e-05	0.000233468	0.00571762	0.00955831	0.0401761	4.62449e-05	0.0709056	0.0232396	0.000131884	0.00214042	0.0125417	0.0820609	0.000361986
Gluconobacter	0.0157891	0.01451	0.00883303	0.000390676	0.147552	0.00101442	0.000730571	0.0298056	0.000809286	0.0171663	0.000397259	0.0807883	0.00117573	0.000241187	0.0311879	0.00225545
Gluconacetobacter	0.0126676	0.00151695	0.00373511	0	8.75503e-05	3.07399e-05	0	0.0177193	0	0.016409	6.62098e-05	0.000527535	0.000150734	0	0.0193427	8.35352e-05
Liquorilactobacillus	0.0113629	0.000164886	0.000403796	0	0	0.00012296	0.000121762	0.00175327	4.62449e-05	0.0184601	0.000231734	0.000263768	0.00364776	0.0173654	0.0373845	0.000640437
g__Meyerozyma	0.00964436	0.260081	0.136048	0.289786	0.0940686	0.0088898	0.153345	0.163167	0.107338	0.0563773	0.0688065	0.0520489			0.0254237
g__Lodderomyces	0.00482218	0.00163917	0.00275566	0.00666853	0.00149315	0.000440089	0.00241021	0.00349172	0.00399812	0.0205598	0.00256885	0.00255485			0.000839823
g__Aureobasidium	0.00455428	0.00103814	0.000255154	0.000806427	7.7232e-05	0.00510503	0.000869256	0.00297268	0.000540922	0.000661127	0.000110488	7.51428e-05			0.000839823
g__Debaryomyces	0.00442033	0.0416621	0.0259747	0.024534	0.00888168	0.0008215	0.0195978	0.0157835	0.0235419	0.0975875	0.00872856	0.0163561			0.00221408
g__Candida	0.00395151	0.0769042	0.049602	0.01129	0.105679	0.00155498	0.0528666	0.00684188	0.111477	0.0910152	0.020606	0.0233193			0.0888685
Chloroplast_ge	0.00346832	0.0411225	0.071068	0.121663	0.0864706	0.0834896	0.0891601	0.00641623	0.0740844	0.00744714	0.124011	0.00226087	0.0023213	0.0147928	0.0160561	0.278089
Kozakia	0.00341878	0.00128611	0.00323037	0	0.000963054	6.14798e-05	0.000121762	0.013392	4.62449e-05	0.024361	6.62098e-05	0.00131884	0.000602936	0	0.0324204	5.56901e-05
Komagataeibacter	0.00242783	0.000989315	0.00403796	0	0	0	0	0.00410341	0	0.00353424	0	0.00146956	6.02936e-05	0	0.00390277	0
c__Tremellomycetes_UC	0.00227714	0.000355152	2.55154e-05	9.30492e-05	2.5744e-05	0.000440089	0	0.000117963	0.000940734	5.18531e-05	0	7.51428e-05			0.000152695
g__Papiliotrema	0.00200924	0.000983499	2.55154e-05	0.000217115	7.7232e-05	0.000880178	0.000276581	7.07781e-05	0.000164628	0.000350008	2.7622e-05	2.50476e-05			0.000229043
g__Wickerhamomyces	0.00194227	0.0827232	0.0467442	0.0571322	0.0256925	0.0041075	0.27587	0.00983815	0.0206021	0.300178	0.207359	0.167468			0.622156
Frateuria	0.00168461	0.00455085	0.00262467	0.000390676	0.00650791	0.0001537	0.000334845	0.0188011	4.62449e-05	0.00463869	6.62098e-05	0.0067826	6.02936e-05	0.000160791	0.00783978	2.78451e-05
g__Pichia	0.00140647	0.023522	0.339227	0.0933284	0.346875	0.000440089	0.04935	0.0104752	0.00940734	0.0841446	0.249344	0.262399			0.0189342
g__Trichosporon	0.00127252	0.00868758	0.00239845	0.000465246	0.000566368	0.00111489	0.000592675	0.000330298	0.00126999	0.00272229	0.000165732	0.000200381			0.000458085
c__Dothideomycetes_UC	0.00127252	5.46388e-05	2.55154e-05	0.000155082	0	0.000293393	3.95116e-05	0.00025952	7.0555e-05	5.18531e-05	0	2.50476e-05			0.000152695
Pantoea	0.00112308	0.023051	0.0354331	0.0783305	0.0506041	0.0338754	0.0552495	0.0080949	0.0726508	0.0033449	0.0720694	0.000320289	0.00548672	0.00526591	0.000445053	0.054632
Limosilactobacillus	0.00105701	0	0	0	0	0	0	0	0	0.0116125	0	0	9.04404e-05	4.01978e-05	0.0391647	2.78451e-05
Enterobacterales_UC	0.000974434	0.031856	0.0543105	0.108087	0.0722582	0.0622176	0.0706219	0.00880367	0.100768	0.00347113	0.0800146	0.00825216	0.00717494	0.00751698	0.00171174	0.120513
Lacticaseibacillus	0.000825791	0	5.04745e-05	0	0	0	6.08809e-05	0.000186518	0	0.000599558	3.31049e-05	0	0.000180881	0.000200989	0.000479288	2.78451e-05
g__Hanseniaspora	0.000803697	0.0147798	0.00507757	0.00381502	0.00478838	0.00161366	0.001699	0.00207616	0.00246943	0.0010241	0.00486148	0.0237451			0.00282486
p__Ascomycota_UC	0.000803697	0.000136597	0.000178608	0.000186098	0.000926784	2.93393e-05	0.00426726	0.000283112	0.000329257	0.00129633	0.000220976	0.000350666			0.00030539
Brachybacterium	0.000611085	6.59544e-05	0.000100949	0	2.91834e-05	0.000307399	0	7.46074e-05	0	6.31114e-05	0.000463469	9.42028e-05	0.000542643	0	3.42349e-05	0.00011138
Tatumella	0.000545022	0.018731	0.0487583	0.0383839	0.0779198	0.0154622	0.0761012	0.00533443	0.0403718	0.00170401	0.0246632	0.00776231	0.00120587	0.00293444	0.000855871	0.0273717
o__Pleosporales_UC	0.000535798	0.000245875	2.55154e-05	3.10164e-05	0	0.000528107	0.000118535	0.000188742	0	5.18531e-05	2.7622e-05	2.50476e-05			0.000152695
c__Agaricomycetes_UC	0.000535798	2.73194e-05	0	0	0	0	7.90233e-05	2.35927e-05	0	0	0	0			0
Levilactobacillus	0.000363348	0	0.00227135	0	0	0.00012296	0.000547929	0.00701309	0	0.000378668	0.00208561	0	0.000331615	0.000964747	0.00140363	2.78451e-05
Kosakonia	0.000346832	0.0180715	0.0454775	0.0854929	0.060614	0.0430051	0.0734833	0.0080949	0.154342	0.00242979	0.0292316	0.00382463	0.00515511	0.00675323	0.00164327	0.0454988
o__Helotiales_UC	0.000334874	0	0	3.10164e-05	0	2.93393e-05	0	7.07781e-05	0	0	0	2.50476e-05			0.000152695
Agrilactobacillus	0.000313801	3.29772e-05	0.00100949	0	0	0	0	0.000261126	0	0.00142001	0.000198629	0	0.000150734	0.000562769	0.000958576	0.00016707
Allorhizobium-Neorhizobium-Pararhizobium-Rhizobium	0.000280769	0	5.04745e-05	3.25563e-05	0	0	0	3.73037e-05	2.31225e-05	6.31114e-05	3.31049e-05	1.88406e-05	0.000150734	0	0	0.00011138
Bacteria_UC	0.000247737	0.000725498	0.00575409	0.000520901	0.000496119	0.00126034	0.0011263	0.000969896	0.000647429	0.00179867	0.00152283	0.000244927	0.000723524	0.000683362	0.0015748	0.00414892
Ameyamaea	0.000231222	0.000890384	0.00146376	0	0.000116734	0.000430359	3.04405e-05	0.000447644	0	0.00110445	0.00013242	0.00143188	0.000542643	0.000522571	0.000376583	0.00011138
g__Hyphopichia	0.000200924	0.000355152	0	0	2.5744e-05	0	0.000197558	0.000165149	7.0555e-05	0.000142596	0	7.51428e-05			0
g__UC_Dothideomycetes	0.000200924	0	0	0	0	0	0	9.43708e-05	0	0	0	0			0
g__Septobasidium	0.000200924	0	5.10308e-05	0	0	0	0	2.35927e-05	0	0	0	0			0
g__Cercospora	0.000200924	0	0	0	0	0	0	0	0	0	0	0			0
Pseudomonas	0.00019819	0.000824429	0.000605694	0.00205105	0.00189692	0.000891457	0.00115674	0.00029843	0.000971143	9.46671e-05	0.000529679	0.000471014	9.04404e-05	0.000160791	0.000102705	0.00139225
Lactococcus	0.000165158	0.00191268	0.00585504	0.00214872	0.00128407	0.00494913	0.00444431	0.000895289	0.000763041	9.46671e-05	0.00221803	0.000113043	0.00066323	0.000602967	0	0.000584746
Lactobacillales_UC	0.000148642	3.29772e-05	0.000706642	6.51126e-05	0	0.000276659	0.000213083	0	9.24898e-05	0.000189334	0.000297944	0.000131884	9.04404e-05	0.000602967	0.000102705	0.000529056
g__Metschnikowia	0.00013395	0.0264998	0.000382731	0.001892	0.00051488	0.000293393	0.000276581	0.000660595	0.000352775	0.00101114	0.000386708	7.51428e-05			7.63475e-05
g__Fusarium	0.00013395	0.000109278	7.65462e-05	3.10164e-05	0	0.000352071	0	4.71854e-05	0.00475071	0	0	0.000876666			0
g__Beauveria	0.00013395	0	2.55154e-05	0	0	0	0.00229167	0	2.35183e-05	2.59266e-05	0.000220976	0			0
p__Basidiomycota_UC	0.00013395	5.46388e-05	0	0	0	0	0	0	2.35183e-05	5.18531e-05	0	0			0
g__Pseudocercospora	0.00013395	2.73194e-05	0	0	0	0	0	0.000117963	0	0	0	0			0
g__Preussia	0.00013395	0	0	0	0	0	0	0	0	0	0	0			0
Bacilli_UC	0.000132127	3.29772e-05	5.04745e-05	3.25563e-05	0	6.14798e-05	0	3.73037e-05	2.31225e-05	6.31114e-05	0	7.53622e-05	9.04404e-05	8.03955e-05	0.000273879	5.56901e-05
Sphingobacterium	0.000115611	0	0	3.25563e-05	0	6.14798e-05	0	7.46074e-05	0	3.15557e-05	0	0	9.04404e-05	0	3.42349e-05	0.000139225
g__Kwoniella	6.69748e-05	0.000273194	2.55154e-05	0.000248131	0.000205952	0.000234714	0.000118535	0.000212334	0.000682032	1.29633e-05	0	0			0
g__Cladosporium	6.69748e-05	5.46388e-05	0	0	2.5744e-05	5.86786e-05	7.90233e-05	0.000235927	2.35183e-05	5.18531e-05	0	2.50476e-05			7.63475e-05
g__Cystofilobasidium	6.69748e-05	5.46388e-05	0	6.20328e-05	0	0.000117357	7.90233e-05	2.35927e-05	2.35183e-05	0	0	0			0
c__Pucciniomycetes_UC	6.69748e-05	0	0	0	0	0.000117357	0	0	0	0	0	0			0
o__Cantharellales_UC	6.69748e-05	0	0	0	0	8.80178e-05	0	0	0	0	0	0			0
g__Bulleribasidium	6.69748e-05	0	0	0	0	2.93393e-05	0	0	0	0	0	2.50476e-05			0
g__Sakaguchia	6.69748e-05	0	0	0	0	2.93393e-05	0	0	0	0	0	0			0
g__Massaria	6.69748e-05	0	0	0	0	0	0	0	0	0	0	0			0
g__Alternaria	6.69748e-05	0	0	0	0	0	0	0	0	0	0	0			0
c__Lecanoromycetes_UC	6.69748e-05	0	0	0	0	0	0	0	0	0	0	0			0
Lentilactobacillus	6.60633e-05	0	0	0	0	6.14798e-05	3.04405e-05	0	0	0	3.31049e-05	0	0	4.01978e-05	0.000136939	0
Stenotrophomonas	4.95475e-05	3.29772e-05	0.000100949	9.7669e-05	5.83669e-05	0.000307399	0	0	0	0	0.000264839	7.53622e-05	3.01468e-05	0.000321582	0	0.000723972
Mitochondria_ge	4.95475e-05	9.89315e-05	0.000100949	0	0.000116734	0.000184439	3.04405e-05	7.46074e-05	6.93674e-05	3.15557e-05	0.000165525	1.88406e-05	0	0.000120593	0.000102705	0.000779662
Gammaproteobacteria_UC	3.30316e-05	0	0.000403796	3.25563e-05	0.000291834	9.22197e-05	0.000182643	3.73037e-05	0.000115612	0	0.000264839	0	3.01468e-05	0	0	0.00133656
Fructobacillus	3.30316e-05	3.29772e-05	0.000100949	0	0	9.22197e-05	0	0	0	0	3.31049e-05	7.53622e-05	6.02936e-05	0.000120593	3.42349e-05	8.35352e-05
Methylobacterium-Methylorubrum	3.30316e-05	0	0	6.51126e-05	0	0	0	0	0	0.000126223	9.93147e-05	5.65217e-05	0.000331615	0.000241187	3.42349e-05	0.000139225
Micrococcales_UC	3.30316e-05	0	0.000100949	0	0	6.14798e-05	0	0	0	3.15557e-05	3.31049e-05	1.88406e-05	0.000120587	0	3.42349e-05	8.35352e-05
Curtobacterium	3.30316e-05	0	0.000100949	0	0	6.14798e-05	3.04405e-05	0	0	9.46671e-05	0	0	0	0	6.84697e-05	5.56901e-05
Enterobacter	1.65158e-05	0.000494658	0.000100949	0.00312541	0.00160509	0.000491839	0.0014307	7.46074e-05	0.00164169	3.15557e-05	0.00357533	0.000131884	0.000120587	0.000401978	3.42349e-05	0.000529056
Rosenbergiella	1.65158e-05	0.000428703	0.000151423	0.00221383	0.000350201	0.000737758	0.00063925	0.000186518	0.000208102	3.15557e-05	0.000662098	0.000188406	0	8.03955e-05	6.84697e-05	0.00217192
Erwinia	1.65158e-05	0	0.00126186	9.7669e-05	8.75503e-05	0.00605576	0	0	6.93674e-05	0	0.000198629	0	3.01468e-05	0	0	5.56901e-05
Klebsiella	1.65158e-05	0.000197863	0.00100949	0.000586014	0.000175101	0.000184439	6.08809e-05	3.73037e-05	0.000647429	0	0.000496574	0.000150724	0.000211028	0.000160791	0	0.00211623
Secundilactobacillus	1.65158e-05	6.59544e-05	5.04745e-05	0	0	3.07399e-05	0	3.73037e-05	0	6.31114e-05	0.000198629	0	3.01468e-05	0.000120593	0.000102705	0
Alphaproteobacteria_UC	1.65158e-05	0	0.000151423	0	2.91834e-05	3.07399e-05	0	0	0	0.000189334	9.93147e-05	0.000113043	0.000150734	4.01978e-05	6.84697e-05	8.35352e-05
1174-901-12	1.65158e-05	0	0	0	2.91834e-05	0	0	0	2.31225e-05	0	0	0	0	0.000120593	0	0.00016707
Pediococcus	1.65158e-05	0	0	0	0	0	0	3.73037e-05	0	0	3.31049e-05	0	0.000150734	4.01978e-05	0	0
Neoasaia	1.65158e-05	0	0	0	0	0	0	7.46074e-05	0	6.31114e-05	3.31049e-05	0	0	0	6.84697e-05	0
Nocardioides	1.65158e-05	0	0	0	0	0	0	0	0	0	0	1.88406e-05	0.000120587	0	0	0
Paenibacillus	1.65158e-05	0	0	0	0	0	0	0	0	0	0	0	0	0	0.000136939	0
Burkholderiales_UC	1.65158e-05	0	0	0	0	0	0	0	0	6.31114e-05	0	0	0	0	3.42349e-05	2.78451e-05
Actinomycetospora	1.65158e-05	0	0	0	0	3.07399e-05	0	0	0	0	0	0	3.01468e-05	0	0	2.78451e-05
Saccharimonadales_UC	1.65158e-05	0	0	0	0	0	0	0	0	0	0	0	9.04404e-05	0	0	0
Pseudomonadales_UC	1.65158e-05	3.29772e-05	0	0	0	0	0	0	0	0	3.31049e-05	0	0	0	0	2.78451e-05
Asaia	1.65158e-05	0	0	0	2.91834e-05	0	0	0	0	3.15557e-05	0	0	0	0	0	0
Apilactobacillus	1.65158e-05	0	0	0	0	0	0	0	0	0	0	0	3.01468e-05	0	0	0
Staphylococcus	1.65158e-05	0	0	0	0	0	3.04405e-05	0	0	0	0	0	0	0	0	0
Proteobacteria_UC	0	0.000692521	0.00247325	0.00061857	0.00178019	0.000461099	0.000152202	0.000484948	4.62449e-05	0.000189334	0.00139041	0.000414492	9.04404e-05	0.000160791	6.84697e-05	0.00136441
unknown_UC	0	0.00131909	0.000656168	0	0.00291834	3.07399e-05	0	0.00324542	0	3.15557e-05	0.00013242	0	0	0	0.000787402	0
Serratia	0	0.000428703	0.000100949	0.00035812	0.000204284	0.000215179	0.000243524	3.73037e-05	0.000531817	0	0.000595888	0	0	0	0	0.000473366
Bacteroides	0	0	5.04745e-05	6.51126e-05	0	0.0001537	0.000121762	0.000186518	2.31225e-05	9.46671e-05	0.00013242	0	9.04404e-05	0.000160791	0.000308114	0.000139225
Herbaspirillum	0	0	0	0	0	9.22197e-05	3.04405e-05	0	0	3.15557e-05	0.000165525	0	0	0	0	0.000918887
Pluralibacter	0	0	0.000100949	0.000130225	0	0.000215179	0.000456607	0	0.000208102	0	9.93147e-05	0	0	0	0	8.35352e-05
Falsochrobactrum	0	0.000131909	0	3.25563e-05	0	3.07399e-05	0	3.73037e-05	0	0.000725781	0	0.000113043	0	0.000200989	0	2.78451e-05
Atlantibacter	0	6.59544e-05	0.000100949	6.51126e-05	2.91834e-05	6.14798e-05	9.13214e-05	3.73037e-05	6.93674e-05	0	0.000165525	0	3.01468e-05	0	0	0.000194915
Companilactobacillus	0	0	0	0	0	0	0	0	0	0	0.000926937	0	0	0	0	0
Firmicutes_UC	0	3.29772e-05	0.000100949	0.000130225	0	9.22197e-05	0	0	0	0	0	3.76811e-05	3.01468e-05	0	6.84697e-05	0.000361986
Prevotella_9	0	0.000296795	0	6.51126e-05	0.000145917	0	0.000152202	0	0	0	6.62098e-05	0	0	0	0	5.56901e-05
Devriesea	0	0.000131909	0.000100949	0	0	9.22197e-05	3.04405e-05	0	0	0	0.00013242	9.42028e-05	9.04404e-05	0	3.42349e-05	2.78451e-05
Siccibacter	0	9.89315e-05	0.000151423	3.25563e-05	2.91834e-05	3.07399e-05	9.13214e-05	3.73037e-05	9.24898e-05	0	6.62098e-05	0	0	0	0	5.56901e-05
Carnimonas	0	0	5.04745e-05	6.51126e-05	0	3.07399e-05	0.000365286	0	0	0	6.62098e-05	0	0	0	0	2.78451e-05
Citrobacter	0	3.29772e-05	5.04745e-05	0	2.91834e-05	0	3.04405e-05	0	4.62449e-05	6.31114e-05	3.31049e-05	1.88406e-05	0	0	0	0.000222761
Blautia	0	0	5.04745e-05	3.25563e-05	2.91834e-05	6.14798e-05	0	0	6.93674e-05	6.31114e-05	0	0	9.04404e-05	4.01978e-05	3.42349e-05	0
Ochrobactrum	0	0	0	0	0	0.000307399	0	0	0	3.15557e-05	0	0	0	0	6.84697e-05	5.56901e-05
Rhizobiales_UC	0	0	0	3.25563e-05	0	0	0	3.73037e-05	0	9.46671e-05	3.31049e-05	3.76811e-05	9.04404e-05	0	6.84697e-05	5.56901e-05
Faecalibacterium	0	3.29772e-05	0	9.7669e-05	5.83669e-05	0	0	3.73037e-05	2.31225e-05	0	0	0	3.01468e-05	0	6.84697e-05	8.35352e-05
Brevundimonas	0	0	0	0	0	0	0	0	0	0	0	0	0.000422055	0	0	0
Burkholderia-Caballeronia-Paraburkholderia	0	3.29772e-05	0	0	0	0	3.04405e-05	3.73037e-05	0	0	0	1.88406e-05	0	0	0	0.000222761
Enterobacillus	0	0	5.04745e-05	9.7669e-05	2.91834e-05	0	0	0	2.31225e-05	0	0.00013242	0	0	0	0	2.78451e-05
Terriglobus	0	0	0	0	0	0	3.04405e-05	0	0	0	3.31049e-05	1.88406e-05	0	0	0	0.000139225
Bacteroidales_UC	0	0	0	3.25563e-05	0	0	0	0	4.62449e-05	0	9.93147e-05	0	3.01468e-05	0	3.42349e-05	0
Parabacteroides	0	0	0	3.25563e-05	2.91834e-05	3.07399e-05	0	0	2.31225e-05	3.15557e-05	3.31049e-05	0	0	8.03955e-05	0	0
Enterococcus	0	0	0.000100949	0	2.91834e-05	3.07399e-05	6.08809e-05	0	0	0	0	0	3.01468e-05	0	0	2.78451e-05
Furfurilactobacillus	0	0	5.04745e-05	0	0	0	0	0	0	9.46671e-05	0	0	0	0	0.000136939	0
Escherichia-Shigella	0	0	0	0	2.91834e-05	0	3.04405e-05	0	0	0	0	0	6.02936e-05	0.000120593	0	2.78451e-05
Yokenella	0	0	0.000100949	0	0	9.22197e-05	3.04405e-05	3.73037e-05	0	0	0	0	0	4.01978e-05	0	0
Pectobacterium	0	0	0	0.000130225	0	0	0	0	0	0	9.93147e-05	0	0	0	0	2.78451e-05
Acinetobacter	0	3.29772e-05	0	6.51126e-05	0	6.14798e-05	3.04405e-05	0	0	0	0	0	3.01468e-05	0	0	2.78451e-05
Mucilaginibacter	0	0	0	3.25563e-05	0	0	0	0	0	9.46671e-05	0	0	0	4.01978e-05	0	5.56901e-05
Cyanobacteriia_UC	0	0	5.04745e-05	3.25563e-05	0	3.07399e-05	3.04405e-05	0	4.62449e-05	0	0	0	0	0	0	2.78451e-05
Aminobacter	0	0	0	0	0	0	0	0	0	0	0	0	0.000211028	0	0	0
Brucella	0	0	0	0	0	0.000184439	0	0	0	0	0	0	3.01468e-05	0	0	0
Timonella	0	0	0	0	0	0	0	0	0	0	0	0	0.000180881	0	0	0
Holdemanella	0	0	0	0	5.83669e-05	0	0	7.46074e-05	0	3.15557e-05	0	0	0	4.01978e-05	0	0
Clostridium_sensu_stricto_1	0	0	0	0	0	0	0	7.46074e-05	0	0	0	0	0	0	0.000136939	0
Sphingomonas	0	0	0	0	0	0	0	0	0	0	0	0	0	0	0	0.00016707
Luteibacter	0	0	0	0	0	3.07399e-05	0	0	0	3.15557e-05	0	1.88406e-05	0	0	0	8.35352e-05
Bifidobacterium	0	0	0	0	0	0	0	0	6.93674e-05	6.31114e-05	0	0	0	0	0	0
Cellulosimicrobium	0	0	0	0	0	0	0	0	0	0	0	1.88406e-05	0.000120587	0	0	0
Ruminococcus	0	0	0	0	8.75503e-05	0	0	0	2.31225e-05	0	0	0	0	4.01978e-05	0	0
Corynebacteriales_UC	0	0	0	0	0	3.07399e-05	0	0	0	0	0	0	0	0	0.000102705	0
Brevibacterium	0	0	0	0	0	0	0	0	0	0	0	0	0.000120587	0	0	0
Agromyces	0	0	0	0	0	0	0	0	0	0	0	0	0.000120587	0	0	0
Microbacterium	0	0	0	0	0	0	0	0	0	0.000126223	0	0	0	0	0	0
Alistipes	0	0	0	3.25563e-05	0	0	0	0	0	0	6.62098e-05	0	0	4.01978e-05	0	0
Hymenobacter	0	0	0	0	0	0	0	0	0	0	3.31049e-05	0	0	0	0	8.35352e-05
Anaerostipes	0	0	0	0	2.91834e-05	9.22197e-05	0	0	0	0	0	0	0	0	0	0
Lachnospira	0	0	0	0	0	0	0	0.000111911	0	0	0	0	0	4.01978e-05	0	0
Lelliottia	0	0	0	0	0	0	0	0	4.62449e-05	0	0	0	0	0	0	5.56901e-05
Raoultella	0	0	0	0	0	0	6.08809e-05	0	0	0	0	0	0	4.01978e-05	0	2.78451e-05
Aeromicrobium	0	0	0	0	0	0	0	0	0	0	0	0	9.04404e-05	0	0	0
Pseudonocardia	0	0	0	0	0	0	0	0	0	0	0	0	9.04404e-05	0	0	0
Patulibacter	0	0	0	0	0	0	0	0	0	0	0	0	9.04404e-05	0	0	0
Bacteroidia_UC	0	0	0	3.25563e-05	0	0	0	0	0	0	0	0	3.01468e-05	0	3.42349e-05	0
UCG-002	0	0	0.000151423	0	0	0	0	0	0	0	0	0	0	0	0	0
Romboutsia	0	0	0	0	0	0	0	7.46074e-05	0	0	3.31049e-05	0	0	0	0	0
Megamonas	0	0	0	0	0	0	6.08809e-05	3.73037e-05	0	0	0	0	0	0	0	0
D05-2_ge	0	0	0	0	0	0	0	0	0	0	0	0	9.04404e-05	0	0	0
Aliihoeflea	0	0	0	0	0	0	0	0	0	0	0	0	9.04404e-05	0	0	0
Sphingobium	0	0	0	0	0	0	0	0	0	3.15557e-05	6.62098e-05	0	0	0	0	0
Orrella	0	0	0	0	0	0	6.08809e-05	0	0	0	0	0	0	0	3.42349e-05	0
Actinobacteria_UC	0	0	0	0	0	0	0	0	0	0	0	0	6.02936e-05	0	0	0
Corynebacterium	0	0	0	0	0	0	0	0	0	0	0	0	6.02936e-05	0	0	0
Mycobacterium	0	0	0	0	2.91834e-05	0	0	0	0	0	0	0	0	0	0	2.78451e-05
Gordonia	0	0	0	0	0	3.07399e-05	0	0	0	0	0	0	3.01468e-05	0	0	0
Chryseobacterium	0	0	5.04745e-05	3.25563e-05	0	0	0	0	0	0	0	0	0	0	0	0
Empedobacter	0	0	0	0	0	0	6.08809e-05	0	0	0	0	0	0	0	0	0
Parapedobacter	0	0	0	0	0	0	0	0	0	0	0	0	6.02936e-05	0	0	0
JG30-KF-CM45_ge	0	0	0	0	0	0	0	0	0	0	0	0	3.01468e-05	0	3.42349e-05	0
Lysinibacillus	0	0	0	0	0	0	0	0	2.31225e-05	0	0	0	0	0	3.42349e-05	0
Subdoligranulum	0	0	0	3.25563e-05	0	0	0	3.73037e-05	0	0	0	0	0	0	0	0
Phascolarctobacterium	0	0	0	0	0	0	0	0	0	0	0	0	0	4.01978e-05	0	2.78451e-05
Neokomagataea	0	3.29772e-05	0	0	0	0	0	0	0	0	0	1.88406e-05	0	0	0	0
Bosea	0	0	0	0	0	0	0	0	0	0	0	0	6.02936e-05	0	0	0
Devosia	0	0	0	0	0	0	0	0	0	0	0	0	6.02936e-05	0	0	0
Shinella	0	0	0	0	0	0	0	0	0	0	0	0	6.02936e-05	0	0	0
Amaricoccus	0	0	0	0	0	0	0	0	0	0	0	0	6.02936e-05	0	0	0
Kerstersia	0	0	0	3.25563e-05	0	0	0	0	0	0	0	0	0	0	0	2.78451e-05
Sutterella	0	0	0	0	0	0	0	0	0	0	0	0	0	0	0	5.56901e-05
Samsonia	0	0	0	0	5.83669e-05	0	0	0	0	0	0	0	0	0	0	0
Xanthomonadales_UC	0	0	0	0	0	0	0	0	0	0	0	0	0	4.01978e-05	0	2.78451e-05
Chthoniobacter	0	0	0	0	0	0	0	0	0	3.15557e-05	0	0	0	4.01978e-05	0	0
Abditibacterium	0	0	0	3.25563e-05	0	0	0	0	0	0	0	0	0	0	0	0
IMCC26256_ge	0	0	0	0	0	0	0	0	0	0	0	0	0	4.01978e-05	0	0
IMCC26207	0	0	0	0	0	0	0	0	0	0	0	0	3.01468e-05	0	0	0
Rhodococcus	0	0	0	0	0	0	3.04405e-05	0	0	0	0	0	0	0	0	0
Pseudactinotalea	0	0	0	0	0	0	0	0	0	0	0	0	3.01468e-05	0	0	0
Nesterenkonia	0	0	0	0	0	0	0	0	0	0	0	0	3.01468e-05	0	0	0
Tersicoccus	0	0	0	0	0	0	0	0	0	0	0	0	0	0	3.42349e-05	0
Streptomyces	0	0	0	0	0	0	0	0	0	0	0	0	3.01468e-05	0	0	0
Solirubrobacter	0	0	0	0	0	0	0	0	0	0	0	0	3.01468e-05	0	0	0
Fimbriimonas	0	0	0	0	0	0	0	0	0	0	0	0	0	0	0	2.78451e-05
Barnesiella	0	0	0	0	0	0	0	0	0	0	3.31049e-05	0	0	0	0	0
Odoribacter	0	0	0	0	0	0	0	0	0	0	0	0	0	0	3.42349e-05	0
Paraprevotella	0	0	0	0	0	0	3.04405e-05	0	0	0	0	0	0	0	0	0
Prevotella_7	0	0	0	0	0	0	0	0	2.31225e-05	0	0	0	0	0	0	0
Pseudoflavitalea	0	0	0	0	0	0	0	0	0	0	0	0	3.01468e-05	0	0	0
Dyadobacter	0	0	0	0	0	0	0	0	0	3.15557e-05	0	0	0	0	0	0
Flavobacterium	0	0	0	0	0	0	0	0	0	0	0	0	3.01468e-05	0	0	0
Weeksella	0	0	0	0	0	0	0	0	0	0	0	0	0	0	0	2.78451e-05
Bacillus	0	0	0	0	0	0	0	0	0	0	0	0	0	0	3.42349e-05	0
Holdemania	0	0	0	0	0	0	0	0	2.31225e-05	0	0	0	0	0	0	0
Latilactobacillus	0	0	0	0	0	0	0	0	0	0	0	0	0	0	0	2.78451e-05
Floricoccus	0	0	0	0	0	0	0	0	0	0	0	0	0	0	0	2.78451e-05
Streptococcus	0	0	0	0	0	0	0	0	0	0	0	0	0	0	3.42349e-05	0
Fusicatenibacter	0	0	0	3.25563e-05	0	0	0	0	0	0	0	0	0	0	0	0
Lachnoclostridium	0	0	0	0	0	3.07399e-05	0	0	0	0	0	0	0	0	0	0
Tyzzerella	0	0	0	0	0	3.07399e-05	0	0	0	0	0	0	0	0	0	0
Oscillospirales_ge	0	0	5.04745e-05	0	0	0	0	0	0	0	0	0	0	0	0	0
Oscillospirales_UC	0	0	5.04745e-05	0	0	0	0	0	0	0	0	0	0	0	0	0
Candidatus_Soleaferrea	0	0	5.04745e-05	0	0	0	0	0	0	0	0	0	0	0	0	0
uncultured	0	0	0	0	0	0	0	0	0	0	0	0	0	0	3.42349e-05	0
Megasphaera	0	0	0	0	0	0	0	0	2.31225e-05	0	0	0	0	0	0	0
Pajaroellobacter	0	0	0	3.25563e-05	0	0	0	0	0	0	0	0	0	0	0	0
Tepidisphaera	0	0	0	3.25563e-05	0	0	0	0	0	0	0	0	0	0	0	0
uncultured	0	0	0	0	0	0	0	0	0	0	0	1.88406e-05	0	0	0	0
Acidiphilium	0	0	0	0	2.91834e-05	0	0	0	0	0	0	0	0	0	0	0
Acidomonas	0	0	0	0	0	0	0	0	0	0	3.31049e-05	0	0	0	0	0
Roseomonas	0	0	0	0	0	0	0	0	0	0	0	0	3.01468e-05	0	0	0
uncultured	0	0	0	0	0	0	0	0	0	0	0	0	3.01468e-05	0	0	0
Arsenicitalea	0	0	0	0	0	0	0	0	0	0	0	0	3.01468e-05	0	0	0
Pseudorhodoplanes	0	0	0	0	0	0	0	0	0	0	0	0	3.01468e-05	0	0	0
Paracoccus	0	0	0	0	0	0	0	0	0	0	0	0	3.01468e-05	0	0	0
MN_122.2a	0	0	0	0	0	0	0	0	0	0	0	0	0	0	0	2.78451e-05
Novosphingobium	0	0	0	3.25563e-05	0	0	0	0	0	0	0	0	0	0	0	0
Sphingoaurantiacus	0	0	0	0	0	0	0	0	0	0	0	0	0	0	0	2.78451e-05
Sphingopyxis	0	0	0	0	0	0	0	0	0	0	0	0	3.01468e-05	0	0	0
Geminicoccus	0	0	0	0	0	0	0	0	0	0	0	1.88406e-05	0	0	0	0
Verticiella	0	0	0	0	0	0	0	0	0	0	0	0	3.01468e-05	0	0	0
Pseudorhodoferax	0	0	0	0	0	0	0	0	0	0	0	0	0	0	0	2.78451e-05
Massilia	0	0	0	0	0	0	0	0	0	0	0	0	0	0	0	2.78451e-05
Parasutterella	0	0	0	0	0	3.07399e-05	0	0	0	0	0	0	0	0	0	0
Pragia	0	0	5.04745e-05	0	0	0	0	0	0	0	0	0	0	0	0	0
Buttiauxella	0	0	5.04745e-05	0	0	0	0	0	0	0	0	0	0	0	0	0
Cedecea	0	0	0	0	0	3.07399e-05	0	0	0	0	0	0	0	0	0	0
Kluyvera	0	0	0	0	0	0	0	0	0	0	0	0	0	0	0	2.78451e-05
Shimwellia	0	0	0	0	0	0	0	0	0	0	0	0	0	0	0	2.78451e-05
Trabulsiella	0	0	0	0	0	3.07399e-05	0	0	0	0	0	0	0	0	0	0
SN8	0	0	0	0	0	0	0	0	0	0	0	0	0	0	0	2.78451e-05
Spirochaeta	0	0	0	0	0	0	0	0	0	0	0	0	3.01468e-05	0	0	0
Sumerlaea	0	0	0	0	0	0	0	0	0	0	0	0	3.01468e-05	0	0	0
Candidatus_Udaeobacter	0	0	0	0	0	0	0	0	0	0	0	0	0	0	3.42349e-05	0
Verrucomicrobiae_UC	0	0	0	0	0	0	0	0	0	0	0	0	0	0	0	2.78451e-05
g__Issatchenkia	0	0.00535461	0.00517963	0.0107937	0.00447946	0.000264054	0.0279347	0.00143915	0.0264111	0.0199246	0.181919	0.100115			0.0196213
g__Saccharomyces	0	0	7.65462e-05	0.0157874	0.0401349	0	0.000513651	0	0	0	0.000165732	0			0.000152695
g__Aspergillus	0	2.73194e-05	0	0.000217115	0.00090104	0	0	0	0	0	0	0.0282537			0
f__Saccharomycetales_fam_Incertae_sedis_UC	0	0.000519069	0.00155644	0.000651345	0.000334672	5.86786e-05	0.00177802	0.000825744	0.00458608	0.00290377	0.00135348	0.000325619			0.00129791
g__Dipodascus	0	2.73194e-05	0.000382731	0	0.00110699	0	0.00533407	0	0.00070555	0	0	2.50476e-05			0
g__Kodamaea	0	0.000682985	2.55154e-05	0.000124066	0.000180208	8.80178e-05	0.000197558	0.000141556	2.35183e-05	0.000959282	0.000469574	0.000576095			0.000229043
c__Saccharomycetes_UC	0	0.000409791	0.000382731	0.000868459	0.000720832	0	7.90233e-05	0.000165149	0.000258702	0.000181486	0.00041433	0.000200381			0
g__Clavispora	0	0	0	0	0	0	0	0	2.35183e-05	0.00079076	0	0			7.63475e-05
g__Penicillium	0	2.73194e-05	5.10308e-05	0.000744394	0.000205952	2.93393e-05	0	0	0	0	0	0.000350666			0
g__Starmerella	0	0	2.55154e-05	0	0.000102976	0	0	0	0	5.18531e-05	0.000193354	0.000400761			0.000152695
g__Torulaspora	0	0	0.000153092	3.10164e-05	0.00012872	0	3.95116e-05	0	2.35183e-05	5.18531e-05	8.28661e-05	0.000125238			7.63475e-05
g__Citeromyces	0	0	0	3.10164e-05	0	0	0.00023707	0	7.0555e-05	5.18531e-05	0	0			0
g__Hannaella	0	0	2.55154e-05	0	0	0.000117357	0	2.35927e-05	7.0555e-05	2.59266e-05	5.5244e-05	0			0
o__Tremellales_UC	0	2.73194e-05	0	6.20328e-05	0	0	3.95116e-05	0	4.70367e-05	9.07429e-05	0	0			0
o__Hypocreales_UC	0	0	0	0	0	5.86786e-05	0	0.000165149	0	0	0	0			0
c__Sordariomycetes_UC	0	5.46388e-05	0	0	0	2.93393e-05	7.90233e-05	0	0	2.59266e-05	0	2.50476e-05			0
g__Sterigmatomyces	0	5.46388e-05	0	0	0	0.000117357	3.95116e-05	0	0	0	0	0			0
g__Rhodosporidiobolus	0	2.73194e-05	2.55154e-05	3.10164e-05	7.7232e-05	0	0	0	0	1.29633e-05	0	0			0
g__Colletotrichum	0	5.46388e-05	5.10308e-05	0	0	0	0	0	2.35183e-05	1.29633e-05	0	0			0
g__Ganoderma	0	0	0	0	0	0	3.95116e-05	0	0	2.59266e-05	0	5.00952e-05			7.63475e-05
g__Mucor	0	0	0	0	0	0	3.95116e-05	0	7.0555e-05	0	0	0			0.000152695
o__Dothideales_UC	0	0	0	0	0	0.000146696	0	0	0	0	0	0			0
g__UC_Chaetothyriales	0	0	0	0	0	8.80178e-05	0	0	2.35183e-05	0	2.7622e-05	0			0
g__Rhizopus	0	0	0	0	0	8.80178e-05	0	0	0	0	0	5.00952e-05			0
g__Curvularia	0	0	0	0	0	0	0	7.07781e-05	0	1.29633e-05	0	0			0
o__Chaetothyriales_UC	0	0	0	0	0	5.86786e-05	0	0	0	1.29633e-05	0	2.50476e-05			0
g__Cryptococcus	0	0	2.55154e-05	3.10164e-05	2.5744e-05	0	0	0	2.35183e-05	0	0	0			0
o__Polyporales_UC	0	0	0	0	0	5.86786e-05	0	0	0	1.29633e-05	0	0			0
g__Bannozyma	0	0	0	0	0	0	0	4.71854e-05	0	1.29633e-05	0	0			0
g__Rhodotorula	0	0	0	0	2.5744e-05	0	7.90233e-05	0	0	0	0	0			0
o__Eurotiales_UC	0	2.73194e-05	2.55154e-05	0	0	0	0	0	0	0	0	0			0
o__Xylariales_UC	0	0	0	0	0	0	0	0	0	1.29633e-05	2.7622e-05	0			0
g__Coprinellus	0	0	0	0	0	0	3.95116e-05	0	0	1.29633e-05	0	0			0
g__Meira	0	2.73194e-05	0	0	0	2.93393e-05	0	0	0	0	0	0			0
g__Apiotrichum	0	2.73194e-05	0	0	0	0	3.95116e-05	0	0	0	0	0			0
g__Lasiodiplodia	0	0	0	0	0	0	0	0	0	0	0	2.50476e-05			0
o__Capnodiales_UC	0	0	0	0	0	0	0	0	0	1.29633e-05	0	0			0
g__Acrocalymma	0	0	0	0	0	0	0	0	0	0	2.7622e-05	0			0
g__Saturnispora	0	0	0	0	0	0	0	0	0	1.29633e-05	0	0			0
g__Kluyveromyces	0	0	0	0	0	0	0	0	0	0	2.7622e-05	0			0
g__Lachancea	0	0	0	0	0	0	0	0	0	0	0	0			7.63475e-05
g__Sarocladium	0	0	0	0	0	0	0	2.35927e-05	0	0	0	0			0
g__Parasola	0	0	0	0	0	0	0	0	0	0	0	0			7.63475e-05
o__Trechisporales_UC	0	0	0	0	0	0	0	0	0	0	0	2.50476e-05			0
g__Sympodiomycopsis	0	0	0	0	0	0	0	0	0	0	0	2.50476e-05			0
c__Microbotryomycetes_UC	0	0	0	0	0	0	0	0	0	1.29633e-05	0	0			0
g__Derxomyces	0	0	0	0	0	2.93393e-05	0	0	0	0	0	0			0
g__Rhynchogastrema	0	0	0	3.10164e-05	0	0	0	0	0	0	0	0			0
g__Cutaneotrichosporon	0	0	0	0	0	0	0	0	0	1.29633e-05	0	0			0
g__Wallemia	0	0	0	0	0	0	0	0	0	0	0	0			7.63475e-05
